# Supplementary material for: Bovine leukemia virus linked to breast cancer in Australian women and identified before breast cancer development
Source: PLoS One. 2017 Jun 22;12(6):e0179367. doi: 10.1371/journal.pone.0179367 (PMC5480893; doi:10.1371/journal.pone.0179367)
Supplement: S1 File — (Buehring et al. AustBLPLOSoneUnpairedData). (XLSX) [file pone.0179367.s001.xlsx]

## Sheet: Paired
STUEY #	AGE	First Dx	Pathology	PCR-ISH	N/C reaction	AGE	LAST Dx	Pathology	PCR-ISH	N/C reaction
AUS 1-03 /1-08	50	N	FC	P	NC	55	M		P	NC
AUS 2-08/2-10	47	N	FA	P	NC	49	M	IDC	P	N
AUS 3-03/3-08	36	N	FA	P	NC	41	M	IDC	P	NC
AUS 4-03/4-09	39	N	FA	P	NC	45	M	ILC	P	NC
AUS 6-03/6-09	42	M	FALH; FC	P	NC	47	M	IDC	P	NC
AUS 8-03 L/8-09 R	47	N	FC; FA	P	C	53	M	IDC	P	NC
AUS 9-06 L/9-10 R	72	M	FALH	P	NC	75	M	MucDC	P	NC
AUS 10-00 L/10-09 R	68	N	FN	P	NC	77	M	IDC	P	C
AUS 11-05/11-09	44	N	N	P	NC	48	M	IDC	N
AUS 12-07 R/12-09 L	65	M	FADH; FC	P	C	67	M	IDC	P	NC
AUS 13-00 L/13-10 R	50	N	FA; FC	N		60	M	ILC	P	C
AUS 14-04 L/14-10 R	62	N	FC	p	C	68	M	IDC	p	C
AUS 15-03/15-10	34	N	FRS	p	NC	41	N	FN	N
AUS 41-05/41-09	66	N	FC	P	NC	70	M	DC	P	NC
AUS 42-06R/42-08 L	37	N	FA	P	NC	39	M	DC	P	NC
AUS 43-08L/43-09 R	43	N	FC	P	NC	44	M	IDC	P	C
AUS 45-06/45-11R	48	M	ACH	P	C	52	M	inf.DC	P	N
AUS 46-01/46-09	40	N	FA	P	NC	48	M	IDC	P	NC
AUS 47-04/47-08	39	N	N	N		44	M	DC	P	NC
AUS 51-07L/51-11R	63	N	FA	P	NC	67	M	inf.DC	P	NC
AUS 53-11/53-09						49	M		P	N
AUS 54-00/54-10	53	N	FC	P	NC	62	M	DC	P	C
AUS 55-99-L/55-09FEB R	47	N	FA; PA	P	C	56	M	inf.DC	P	NC
AUS 57-03/57-10	55	N	N	P	NC	62	M	inf.DC	P	N
AUS 58-99/58-10	33	N	FA; FC	P	NC	44	M	IDC	P	N
AUS 59-02/59-11	60	N	PA	P	N	69	M	DC	P	C
AUS 60-04/60-10	46	N	FA; FC	P	C	53	M	IDC	P	NC
AUS 61-08/61-09						52	N		P	C
AUS 62-00/62-09	53	N	N	P	C	62	M	inf.DC	P	C
AUS 65-07/65-09 OCT	65	N		N		67	M		P	C
AUS 66-05R/66-11R	48	N	N	P	NC	54	M	inf.DC	P	NC
AUS 67-08/67-11	65	M	FALH	P	NC	67	M	inf.DC	P	NC
AUS 68-99R/68-09L	63	N	FC	N		72	M	DC	P	N
AUS 73-06/73-11	52	N	N	P	N	57	M	DC	P	C
AUS 74-07/74-10	49	N	N	N		52	M	IDC	P	C
AUS 76-01/76-09	75	N	N	N		83	M	IDC	N
AUS 77-05R/77-10L	42	N	FA	P	N	48	M	IDC	P	C
AUS 78-07L/78-08R	45	N	FC	P	NC	46	M	IDC	P	NC
AUS 79-09/79-10						34	M		N
AUS 80-03L/80-09R	42	N	FA	N		49	M	inf.DC	P	NC
AUS 81-99/81-10	35	N	FC	P	C	46	M	IDC	N
AUS 82-05/82-09	62	N	PA	P	C	66	M	DC	P	C
AUS 83-09/83-13-10	51	N	FA	P	NC	56	N	CSL	N
AUS 84-09R84-12L	54	N	FC	P	C	58	N	N	P	N
AUS 85-09/85-12	69	N	N	N		73	N	N	P	N
AUS 86-07/86-12	35	N	N	P	N	40	N	FC	P	NC
AUS 87-06/87-13	23	N	FA	P	C	30	N	FA	P	N
AUS 88-10/88-13-08	32	N	FA	P	NC	35	N	FA	P	N
AUS 89-04L/89-12R	34	N	FC	N		43	N	FA	N
AUS 90-05L/90-13R	44	N	FA	P	C	52	N	DH	N
AUS 91-07/91-12	37	N	FA	P	C	43	N	FA	P	C
AUS 92-09/92-12	38	N	N	P	C	42	N	FC	N
AUS 93-07/93-12	21	N	N	P	C	26	N	N	N
AUS 94-09R/94-12L	47	N	N	P	NC	50	N	N	N
AUS-95-09/95-12	44	N	FA	P	NC	46	N	N	P	N
AUS 96-07/96-12	24	N	FA	N		30	N	N	N
AUS 99-05/99-13	32	N	FA	P	N	40	N	FC; PA	N
AUS 102-05L/102-13-06L	33	N	FA	P	NC	41	N	FA	P	C
AUS 104-02/104/12	38	N	Aa	N		49	N	PA; FC	P	NC
AUS 106-10/106-13	N/A			P	C	N/A	N/A		N

## Sheet: Unpaired
STUDY #	AGE	DIAGNOSIS			PCR-ISH
AUS 1	55	M			1		N = normal (benign)
AUS 2	49	M			1		PM = premalignant
AUS 3	41	M			1		M = malignant
AUS 4	45	M			1
AUS 5	76	M			1		0 = BLV-negative by PCR-ISH
AUS 6	47	M			1		1 = BLV positive by PCR-ISH
AUS 7	67	PM			0
AUS 8	53	M			1
AUS 9	75	M			1
AUS 10	77	M			1
AUS 11	48	M			0
AUS 12	67	M			1
AUS 13	60	M			0
AUS 14	68	M			1
AUS 15	41	N			0
AUS 16	31	N			0
AUS 17	16	N			0
AUS 18	53	N			0
AUS 19	59	N			0
AUS 20	37	N			0
AUS 21	21	N			1
AUS 22	49	N			1
AUS 23	19	N			1
AUS 24	36	N			1
AUS 25	29	N			0
AUS 26	68	N			0
AUS 27	26	N			0
AUS 29	44	N			0
AUS 30	21	N			0
AUS 31	33	N			0
AUS 32	55	N			0
AUS 34	79	N			0
AUS 35	21	N			0
AUS 36	29	N			0
AUS 37	43	N			1
AUS 38	34	N			1
AUS 39	54	N			0
AUS 40	53	M			1
AUS 41	70	PM			1
AUS 42	39	M			1
AUS 43	44	M			1
AUS 45	52	M			1
AUS 46	48	M			1
AUS 47	44	M			1
AUS 48	47	M			0
AUS 49	50	PM			1
AUS 51	67	M			1
AUS 52	46	PM			1
AUS 53	49	M			1
AUS 54	62	PM			1
AUS 55	56	M			1
AUS 57	62	M			1
AUS 58	44	M			1
AUS 59	69	PM			1
AUS 60	53	M			1
AUS 61	52	N			1
AUS 62	62	M			1
AUS 63	48	M			1
AUS 65	67	M			1
AUS 66	54	M			1
AUS 67	67	M			1
AUS 68	72	PM			1
AUS 70	62	M			0
AUS 72	68	M			0
AUS 73	57	PM			1
AUS 74	52	M			1
AUS 75	46	M			0
AUS 76	83	M			0
AUS 77	48	M			1
AUS 78	46	M			1
AUS 79	34	M			0
AUS 80	49	M			1
AUS 81	46	M			0
AUS 82	66	PM			1
AUS 83	56	N			1
AUS 84	58	N			1
AUS 85	73	N			1
AUS 86	40	N			1
AUS 87	30	N			1
AUS 88	35	N			1
AUS 89	43	N			0
AUS 90	52	N			0
AUS 91	43	N			1
AUS 92	42	N			0
AUS 93	26	N			0
AUS 94	50	N			0
AUS 95	46	N			1
AUS 96	30	N			0
AUS 97	40	N			0
AUS 98	44	N			1
AUS 99	40	N			0
AUS 101	46	N			0
AUS 102	41	N			1
AUS 103	71	N			1
AUS 104	49	N			1
AUS 105	47	N			0
