# Supplementary material for: Bovine leukemia virus linked to breast cancer in Australian women and identified before breast cancer development
Source: PLoS One. 2017 Jun 22;12(6):e0179367. doi: 10.1371/journal.pone.0179367 (PMC5480893; doi:10.1371/journal.pone.0179367)
Supplement: S2 File — (Buehring et al. AustBLV,PLOSonePairedData). (XLSX) [file pone.0179367.s002.xlsx]

## Sheet: Paired
STUDY #	AGE	FiIRST Dx		PCR-ISH		AGE	LAST Dx		PCR-ISH
AUS 1A/1B	50	N		1		55	M		1		N = NORMAL (BENIGN) TISSUE DIAGNOSIS
AUS2A/2B	47	N		1		49	M		1		PM = PREMALIGNANT TISSUE DIAGNOSIS
AUS3A/3B	36	N		1		41	M		1		M = MALIGNANT TISSUE DIAGNOSIS
AUS4A/4B	39	N		1		45	M		1
AUS5A/5B	42	PM		1		47	M		1		0 = NEGATIVE FOR BLV USING PCR-ISH
AUS8A/8B	47	N		1		53	M		1		1 = POSITIVE FOR BLV USING PCR-ISH
AUS9A/9B	72	PM		1		75	M		1
AUS10A/10B	68	N		1		77	M		1
AUS11A/11B	44	N		1		48	M		0
AUS12A/12B	65	PM		1		67	M		1
AUS13A/13B	50	N		0		60	M		1
AUS14A/14B	62	N		1		68	M		1
AUS15A/15B	34	N		1		41	N		0
AUS41A/41B	66	N		1		70	PM		1
AUS42A/42B	37	N		1		39	M		1
AUS43A/43B	43	N		1		44	M		1
AUS45A/45B	48	PM		1		52	M		1
AUS46A/46B	40	N		1		48	M		1
AUS47A/47B	39	N		0		44	PM		1
AUS51A/51B	63	N		1		67	M		1
AUS54A/54B	53	N		1		62	PM		1
AUS55A/55B	47	N		1		56	M		1
AUS57A/57B	55	N		1		62	M		1
AUS58A/58B	33	N		1		44	M		1
AUS59A/59B	60	N		1		69	PM		1
AUS60A/60B	46	N		1		53	M		1
AUS62A/62B	53	N		1		62	M		1
AUS65A/65B	65	N		0		67	M		1
AUS66A/66B	48	N		1		54	M		1
AUS67A/67B	65	PM		1		67	M		1
AUS68A/68B	63	N		0		72	PM		1
AUS73A/73B	52	N		1		57	PM		1
AUS74A/74B	49	N		0		52	M		1
AUS76A/76B	75	N		0		83	M		0
AUS77A/77B	42	N		1		48	M		1
AUS78A/78B	45	N		1		46	M		1
AUS80A/80B	42	N		0		49	M		1
AUS81A/81B	35	N		1		46	M		0
AUS82A/82B	62	N		1		66	PM		1
AUS83A/83B	51	N		1		56	N		1
AUS84A/84B	54	N		1		58	N		1
AUS85A/85B	69	N		0		73	N		1
AUS86A/86B	35	N		1		40	N		1
AUS87A/87B	23	N		1		30	N		1
AUS88A/88B	32	N		1		35	N		1
AUS89A/89B	34	N		0		43	N		0
AUS90A/90B	44	N		1		52	N		0
AUS91A/91B	37	N		1		43	N		1
AUS92A/92B	38	N		1		42	N		0
AUS93A/93B	21	N		1		26	N		0
AUS94A/94B	47	N		1		50	N		0
AUS95A/95B	44	N		1		46	N		1
AUS96A/96B	24	N		0		30	N		0
AUS99A/99B	32	N		1		40	N		0
AUS102A/102B	33	N		1		41	N		1
AUS104A/104B	38	N		0		49	N		1

## Sheet: Unpaired
STUEY #	AGE	LAST Dx	PCR-ISH	DX	PCR
AUS 1-08	55	M	P	1	1		1 = Malignant tissue / Positive BLV PCR
AUS 2-10	48	M	N	1	0		0 = Benign tissue OR Negative BLV PCR
AUS 3-08	41	M	P	1	1
AUS 4-09	45	M	P	1	1
AUS 5-09	76	M	P	1	1
AUS 6-09	47	M	P	1	1
AUS 7-01 R	67	M	N	1	0
AUS 8-09 R	53	M	P	1	1
AUS 9-10 R	75	M	P	1	1
AUS 10-09 R	77	M	P	1	1
AUS 11-09 R	48	M	N	1	0
AUS 12-09 L	67	M	P	1	1
AUS 13-10 R	60	M	P	1	1
AUS 14-10 R	68	M	P	1	1
AUS 15-10	41	N	N	0	0
AUS 16	31	N	N	0	0
AUS 17	16	N	N	0	0
AUS 18	53	N	N	0	0
AUS 19	59	N	N	0	0
AUS 20	37	N	N	0	0
AUS 21	21	N	P	0	1
AUS 22	49	N	P	0	1
AUS 23	19	N	P	0	1
AUS 24	36	N	P	0	1
AUS 25	29	N	N	0	0
AUS 27	26	N	N	0	0
AUS 29	44	N	N	0	0
AUS 30	21	N	N	0	0
AUS 31	33	N	N	0	0
AUS 32	55	N	N	0	0
AUS 34	79	N	N	0	0
AUS 35	21	N	N	0	0
AUS 36	29	N	N	0	0
AUS 37	43	N	P	0	1
AUS 38	34	N	P	0	1
AUS 39	54	N	N	0	0
AUS 40-09-DEC15	53	M	P	1	1
AUS 41-09	70	M	P	1	1
AUS 42-08L	39	M	P	1	1
AUS 43-09R	44	M	P	1	1
AUS 45-11	52	M	P	1	1
AUS 46-09	48	M	P	1	1
AUS 47-08	44	M	P	1	1
AUS 48-10	47	M	N	1	0
AUS 49-07	50	M	P	1	1
AUS 51-11R	67	M	P	1	1
AUS 52-09	46	M	P	1	1
AUS 53-09B R	49	M	P	1	1
AUS 54-10	62	M	P	1	1
AUS 55-09 FEB.-R	56	M	P	1	1
AUS 57-10	62	M	P	1	1
AUS 58-10	44	M	P	1	1
AUS 59-11	69	M	P	1	1
AUS 60-10	53	M	P	1	1
AUS 61-09	52	N	P	0	1
AUS 62-09	62	M	P	1	1
AUS 63-08	48	M	P	1	1
AUS 65-09 OCT.	67	M	P	1	1
AUS 66-11R	54	M	P	1	1
AUS 67-11	67	M	P	1	1
AUS 68-09L	72	M	P	1	1
AUS 70-08	62	M	N	1	0
AUS 72-10R	68	M	N	1	0
AUS 73-11	57	M	P	1	1
AUS 74-10	52	M	P	1	1
AUS 75-10R	46	M	N	1	0
AUS 76-09	83	M	N	1	0
AUS 77-10L	48	M	P	1	1
AUS 78-08R	46	M	P	1	1
AUS 79-10	34	M	N	1	0
AUS 80-09R	49	M	P	1	1
AUS 81-10	46	M	N	1	0
AUS 82-09	66	M	P	1	1
AUS 83-13-10	56	N	P	0	1
AUS 84-12L	58	N	P	0	1
AUS 85-12	73	N	P	0	1
AUS 86-12	40	N	P	0	1
AUS 87-13	30	N	P	0	1
AUS 88-13-10	35	N	P	0	1
AUS 89-12R	43	N	N	0	0
AUS 90-13R	52	N	N	0	0
AUS 91-12	43	N	P	0	1
AUS 92-12	42	N	N	0	0
AUS 93-12	26	N	N	0	0
AUS 94-12L	50	N	N	0	0
AUS 95-12	46	N	P	0	1
AUS 96-12	30	N	N	0	0
AUS 97-13	40	N	N	0	0
AUS 98-12-11	44	N	P	0	1
AUS 99-13	40	N	N	0	0
AUS 101-12R	46	N	N	0	0
AUS 102-13-06L	41	N	P	0	1
AUS 103-12	71	N	P	0	1
AUS 104-12	49	N	P	0	1
AUS 105-13	47	N	N	0	0
AUS 26	68	N	N	0	0
